# Supplementary material for: Mycoviral Diversity of Fusarium oxysporum f. sp. niveum in Three Major Watermelon-Production Areas in China
Source: Microorganisms. 2025 Apr 14;13(4):906. doi: 10.3390/microorganisms13040906 (PMC12029418; doi:10.3390/microorganisms13040906)
Supplement: Supplementary file 1 [file microorganisms-13-00906-s001.zip]

Archive with 1 entries (1 files):
- microorganisms-3543517-supplementary.pdf
